# Supplementary material for: Activation mechanism of PINK1
Source: Nature. 2021 Dec 21;602(7896):328–35. doi: 10.1038/s41586-021-04340-2 (PMC8828467; doi:10.1038/s41586-021-04340-2)
Supplement: Supplementary file 5 — Source code: MATLAB script to reproduce Kolmogorov–Smirnov test in Extended Data Fig. 9g. [file 41586_2021_4340_MOESM5_ESM.txt]

% KS test using Histogram data

% Instructions
% 1. Copy/paste into Command Window: data1=[];  data2=[];
% 2. Open data1 and data2
% 3. Paste Histogram data1 and data2 : bins in column 1, counts in column 2
% 

vals1 = []; 
for i = 1:size(data1,1)  % go through each bin
    temp = repmat(data1(i,1), data1(i,2),1) ; % replicate bin value based on number of counts
    vals1=vertcat(vals1, temp) ;  % concatenate values
    clear temp
end

vals2=[];
for i = 1:size(data2,1)  
    temp = repmat(data2(i,1), data2(i,2),1) ;
    vals2=vertcat(vals2, temp) ;
    clear temp
end


%%

[h,p] = kstest2(vals1,vals2)
