# Supplementary material for: Activation mechanism of PINK1
Source: Nature. 2021 Dec 21;602(7896):328–35. doi: 10.1038/s41586-021-04340-2 (PMC8828467; doi:10.1038/s41586-021-04340-2)
Supplement: Supplementary file 7 — Source Data Fig. 5 [file 41586_2021_4340_MOESM7_ESM.xlsx]

## Sheet: Experiment 1
PINK1	H2O2 (mM)	pSer65-Ub	PINK1 (reducing)	pUb/PINK1	Relative to 0 mM H2O2
WT	0	8143278	7035069	1.15753	1
WT	2	6062511	6772961	0.895105	0.773291
WT	5	3291795	6647531	0.495191	0.427801
WT	10	2013804	6425161	0.313425	0.270771
WT	10 + DTT	4782570	5983899	0.79924	0.690472
SN	0	2472405	8323409	0.297042	1
SN	2	2643498	8289998	0.318878	1.07351
SN	5	2397486	8047463	0.297918	1.00295
SN	10	1685424	7419536	0.22716	0.76474
SN	10 + DTT	1839825	7815769	0.235399	0.792477

## Sheet: Experiment 2
PINK1	H2O2 (mM)	pSer65-Ub	PINK1 (reducing)	pUb/PINK1	Relative to 0 mM H2O2
WT	0	7829404	5615823	1.39417	1
WT	2	7064068	5348461	1.32077	0.947351
WT	5	5516764	5380503	1.02532	0.735438
WT	10	3939188	5167198	0.762345	0.54681
WT	10 + DTT	6049340	5569721	1.08611	0.779039
SN	0	3524884	8273274	0.426057	1
SN	2	3802128	8795714	0.432271	1.01458
SN	5	2859120	8953260	0.319338	0.749521
SN	10	3520176	8387752	0.419681	0.985034
SN	10 + DTT	2472448	9501415	0.260219	0.610761

## Sheet: Experiment 3
PINK1	H2O2 (mM)	pSer65-Ub	PINK1 (reducing)	pUb/PINK1	Relative to 0 mM H2O2
WT	0	6931440	4166295	1.66369	1
WT	2	6498240	4018420	1.61711	0.972002
WT	5	4666840	4262965	1.09474	0.658018
WT	10	3473400	4449515	0.780624	0.469212
WT	10 + DTT	5677320	4734345	1.19918	0.720792
SN	0	2262840	6180510	0.366125	1
SN	2	1893640	6902280	0.27435	0.749334
SN	5	1754880	6256775	0.280477	0.766068
SN	10	1879640	6945610	0.270623	0.739154
SN	10 + DTT	837040	6166335	0.135744	0.370757
