# Supplementary material for: Activation mechanism of PINK1
Source: Nature. 2021 Dec 21;602(7896):328–35. doi: 10.1038/s41586-021-04340-2 (PMC8828467; doi:10.1038/s41586-021-04340-2)
Supplement: Supplementary file 8 — Source Data Extended Data Fig. 3 [file 41586_2021_4340_MOESM8_ESM.xlsx]

## Sheet: Experiment 1
Channel Melt A.SYPRO orange												Buffer subtracted
	WT	WT	D334A	D334A	D357A	D357A	buffer	buffer	buffer av			WT	WT	D334A	D334A	D357A	D357A
ID	1	2	3	4	5	6	7	8			ID	1	2	3	4	5	6
Temp (℃)											Temp (℃)
25	6.0974	5.51112	11.4908	11.805	3.48645	3.25411	0.486176	0.526327	0.506252		25	5.59114	5.00487	10.9846	11.2987	2.9802	2.74786
26	6.23157	5.68236	10.888	11.4285	3.35818	3.05008	0.476434	0.496388	0.486411		26	5.74516	5.19595	10.4016	10.9421	2.87177	2.56366
27	6.44317	5.78698	10.6994	11.3792	3.22085	2.87292	0.468125	0.502676	0.4854		27	5.95777	5.30158	10.214	10.8938	2.73545	2.38752
28	6.66606	6.02681	10.8486	11.6094	3.09981	2.77365	0.468452	0.491436	0.479944		28	6.18611	5.54686	10.3686	11.1294	2.61987	2.29371
29	7.02275	6.29781	11.4527	11.8083	3.02641	2.6684	0.476786	0.493193	0.48499		29	6.53776	5.81282	10.9677	11.3233	2.54142	2.18341
30	7.33562	6.61115	12.2819	12.3051	2.9657	2.65639	0.467798	0.485589	0.476694		30	6.85893	6.13445	11.8052	11.8284	2.48901	2.1797
31	7.70616	6.88465	13.0384	12.718	2.89158	2.61094	0.461636	0.497553	0.479595		31	7.22656	6.40506	12.5588	12.2384	2.41199	2.13134
32	8.04373	7.21141	13.7856	13.1036	2.86009	2.57125	0.473617	0.479947	0.476782		32	7.56695	6.73463	13.3089	12.6269	2.3833	2.09447
33	8.38623	7.50779	14.2263	13.5855	2.8057	2.50095	0.475537	0.488758	0.482147		33	7.90408	7.02564	13.7441	13.1033	2.32355	2.01881
34	8.71337	7.94069	14.8844	14.1082	2.77517	2.46771	0.475495	0.463162	0.469328		34	8.24404	7.47136	14.415	13.6388	2.30584	1.99838
35	9.22114	8.44718	15.861	15.162	2.69354	2.44737	0.478014	0.491994	0.485004		35	8.73614	7.96217	15.376	14.677	2.20854	1.96236
36	10.1058	9.11075	17.8717	17.0363	2.65854	2.45093	0.492676	0.5066	0.499638		36	9.60619	8.61111	17.3721	16.5367	2.1589	1.95129
37	11.6081	10.3725	21.9507	20.882	2.79116	2.52174	0.488876	0.495206	0.492041		37	11.116	9.8805	21.4587	20.3899	2.29912	2.0297
38	13.8818	12.2587	27.5409	26.5314	2.98772	2.69126	0.501259	0.494937	0.498098		38	13.3837	11.7606	27.0428	26.0334	2.48962	2.19316
39	17.0839	15.1731	35.7862	33.6218	3.23174	2.95295	0.508532	0.500714	0.504623		39	16.5793	14.6685	35.2815	33.1172	2.72712	2.44832
40	21.6284	19.4193	45.7465	42.4274	3.68846	3.42107	0.534829	0.536883	0.535856		40	21.0926	18.8834	45.2107	41.8915	3.1526	2.88522
41	27.9966	25.5167	56.8679	54.0134	4.51264	4.1934	0.551614	0.519679	0.535646		41	27.461	24.981	56.3322	53.4778	3.97699	3.65775
42	35.9671	32.4861	65.8067	63.0574	5.4317	5.16954	0.574502	0.532775	0.553638		42	35.4135	31.9325	65.2531	62.5038	4.87806	4.6159
43	44.1368	40.3146	71.0719	68.2491	6.59314	6.36944	0.589233	0.579843	0.584538		43	43.5523	39.73	70.4874	67.6646	6.0086	5.7849
44	51.8663	47.9413	73.2492	71.5553	7.83304	7.58709	0.600501	0.591948	0.596225		44	51.2701	47.3451	72.6529	70.959	7.23682	6.99087
45	57.5095	53.8917	70.2518	69.42	8.61697	8.44573	0.638304	0.629486	0.633895		45	56.8756	53.2578	69.6179	68.7861	7.98308	7.81184
46	60.6347	56.9246	66.2101	66.2802	8.84131	8.62527	0.677618	0.693453	0.685536		46	59.9491	56.2391	65.5246	65.5947	8.15578	7.93974
47	62.2708	57.2849	62.1637	62.4302	8.80311	8.55813	0.703237	0.718264	0.710751		47	61.56	56.5741	61.453	61.7194	8.09236	7.84738
48	63.3284	56.9391	56.2439	56.9472	8.61935	8.3865	0.737128	0.764695	0.750912		48	62.5775	56.1882	55.493	56.1963	7.86844	7.63559
49	64.4668	55.4844	46.9257	50.8409	8.54244	8.31671	0.760662	0.777794	0.769228		49	63.6976	54.7152	46.1565	50.0717	7.77321	7.54748
50	64.1745	53.9058	35.174	38.0829	8.40511	8.28072	0.754654	0.792379	0.773517		50	63.401	53.1322	34.4005	37.3094	7.63159	7.5072
51	60.9454	52.2037	34.9353	32.3418	8.36072	8.22952	0.762482	0.784901	0.773691		51	60.1717	51.43	34.1616	31.5681	7.58703	7.45583
52	60.7709	50.3291	35.4474	35.7287	8.31192	8.19475	0.749763	0.774504	0.762134		52	60.0088	49.5669	34.6853	34.9666	7.54978	7.43262
53	59.1406	49.5056	31.6487	32.6889	8.33753	8.0594	0.737869	0.752686	0.745278		53	58.3953	48.7603	30.9035	31.9437	7.59225	7.31412
54	56.6937	47.9074	31.7812	31.3465	8.36325	8.18532	0.716758	0.721047	0.718903		54	55.9748	47.1885	31.0623	30.6276	7.64435	7.46642
55	55.4033	46.5379	29.5577	29.4536	8.42396	8.1928	0.709799	0.72989	0.719844		55	54.6834	45.818	28.8379	28.7338	7.70412	7.47296
56	53.6961	45.0648	27.7229	27.3692	8.59953	8.33829	0.694158	0.688589	0.691374		56	53.0047	44.3734	27.0315	26.6779	7.90815	7.64692
57	51.8049	43.2904	26.3278	26.277	8.82359	8.55001	0.674449	0.695702	0.685076		57	51.1199	42.6053	25.6427	25.5919	8.13851	7.86494
58	50.08	41.9774	25.4001	24.9452	8.95054	8.76511	0.660389	0.663005	0.661697		58	49.4183	41.3157	24.7384	24.2835	8.28884	8.10341
59	48.5881	40.5773	24.2251	23.7516	9.28949	9.00244	0.635885	0.644032	0.639959		59	47.9482	39.9374	23.5852	23.1117	8.64953	8.36248
60	47.1814	39.3099	23.2606	22.8048	9.84011	9.54506	0.626559	0.61087	0.618714		60	46.5627	38.6912	22.6419	22.1861	9.22139	8.92635
61	45.5306	38.3015	22.1912	21.5553	10.4794	10.2148	0.588411	0.555076	0.571744		61	44.9588	37.7297	21.6195	20.9836	9.90764	9.64308
62	44.1015	37.0625	21.3139	20.4517	11.3685	10.9269	0.56611	0.566008	0.566059		62	43.5355	36.4965	20.7479	19.8856	10.8024	10.3608
63	42.9139	36.0189	20.6658	19.7138	12.7238	12.478	0.54551	0.550616	0.548063		63	42.3659	35.4709	20.1177	19.1657	12.1757	11.93
64	41.3945	34.8667	19.7279	18.6175	14.302	14.0702	0.527326	0.509542	0.518434		64	40.876	34.3482	19.2094	18.0991	13.7835	13.5518
65	39.7364	33.6368	18.9556	17.8079	16.2183	15.9899	0.502785	0.513822	0.508303		65	39.2281	33.1285	18.4473	17.2996	15.71	15.4816
66	38.2349	32.7396	18.195	17.0473	18.8411	18.3094	0.485706	0.488543	0.487125		66	37.7478	32.2525	17.7079	16.5601	18.354	17.8223
67	36.8924	31.6623	17.5573	16.2531	21.7329	21.4568	0.482567	0.471395	0.476981		67	36.4154	31.1853	17.0803	15.7761	21.2559	20.9798
68	35.745	30.7883	16.9203	15.5671	23.8905	24.0192	0.45889	0.444038	0.451464		68	35.2935	30.3368	16.4689	15.1157	23.439	23.5678
69	34.39	29.5965	16.1906	14.9466	25.1173	25.489	0.451667	0.455431	0.453549		69	33.9364	29.143	15.737	14.493	24.6637	25.0354
70	33.1088	28.5939	15.5713	14.2355	25.6044	25.7172	0.420914	0.420742	0.420828		70	32.688	28.1731	15.1505	13.8146	25.1836	25.2963
71	31.8081	27.6695	14.9306	13.7058	24.3921	24.6865	0.421266	0.416978	0.419122		71	31.389	27.2503	14.5115	13.2867	23.973	24.2674
72	30.3134	26.737	14.3461	13.0953	22.2053	22.6571	0.432542	0.425091	0.428817		72	29.8846	26.3081	13.9173	12.6665	21.7764	22.2282
73	29.0238	25.632	13.7694	12.4949	19.9027	20.2776	0.410213	0.386489	0.398351		73	28.6255	25.2336	13.371	12.0965	19.5044	19.8793
74	27.7348	24.5405	13.1553	11.9324	17.6399	18.3205	0.401421	0.401598	0.40151		74	27.3333	24.139	12.7538	11.5309	17.2384	17.919
75	26.4961	23.5559	12.7119	11.4241	15.5442	16.1776	0.384655	0.382595	0.383625		75	26.1125	23.1722	12.3282	11.0405	15.1606	15.794
76	25.322	22.533	12.2459	10.9147	14.1275	14.9148	0.40262	0.387797	0.395209		76	24.9268	22.1378	11.8507	10.5195	13.7323	14.5195
77	24.1961	21.6127	11.7399	10.334	12.9076	13.4845	0.386707	0.38529	0.385999		77	23.8101	21.2267	11.3539	9.948	12.5216	13.0985
78	23.0065	20.4788	11.1649	9.95095	11.7425	12.2796	0.385195	0.382884	0.38404		78	22.6225	20.0947	10.7809	9.56691	11.3585	11.8956
79	21.9753	19.5031	10.71	9.46279	10.8872	11.5359	0.392039	0.383588	0.387814		79	21.5875	19.1153	10.3222	9.07497	10.4994	11.1481
80	20.8148	18.6138	10.3239	8.98146	10.0159	10.5395	0.386288	0.379187	0.382737		80	20.4321	18.2311	9.94114	8.59872	9.63318	10.1568

## Sheet: Experiment 2
Channel Melt A.SYPRO orange												Buffer subtracted
	WT	WT	D334A	D334A	D357A	D357A	buffer	buffer	buffer av			WT	WT	D334A	D334A	D357A	D357A
ID	1	2	3	4	5	6	7	8			ID	1	2	3	4	5	6
Temp (℃)											Temp (℃)
25	5.89873	5.61352	11.8455	11.3405	3.65606	3.46943	0.570251	0.585374	0.577813		25	5.32092	5.0357	11.2677	10.7627	3.07825	2.89162
26	5.69136	5.41728	11.038	10.5085	3.56538	3.35495	0.566968	0.548235	0.557601		26	5.13376	4.85968	10.4804	9.95087	3.00778	2.79735
27	5.60802	5.31889	10.6246	10.1493	3.48541	3.23835	0.556954	0.569162	0.563058		27	5.04496	4.75583	10.0616	9.58623	2.92236	2.67529
28	5.61044	5.31634	10.3923	9.95945	3.37769	3.11559	0.566205	0.548344	0.557274		28	5.05316	4.75906	9.83506	9.40217	2.82042	2.55831
29	5.6563	5.33103	10.3582	9.88163	3.30683	3.0469	0.566618	0.543526	0.555072		29	5.10123	4.77596	9.8031	9.32655	2.75176	2.49183
30	5.72115	5.35159	10.4246	9.90743	3.20706	2.95038	0.558715	0.545796	0.552256		30	5.1689	4.79934	9.87233	9.35517	2.65481	2.39813
31	5.83723	5.26905	10.3391	9.82329	3.15349	2.85153	0.562346	0.54942	0.555883		31	5.28135	4.71317	9.78319	9.26741	2.59761	2.29565
32	5.97907	5.47646	10.3155	9.62081	3.02617	2.66706	0.551941	0.549706	0.550823		32	5.42825	4.92564	9.76471	9.06999	2.47535	2.11624
33	6.16864	5.99865	10.4922	9.42733	2.93921	2.54019	0.539559	0.539152	0.539356		33	5.62928	5.45929	9.95289	8.88797	2.39986	2.00084
34	5.98895	6.43967	11.0558	9.89724	2.81593	2.43588	0.560828	0.55096	0.555894		34	5.43305	5.88377	10.4999	9.34134	2.26003	1.87999
35	6.32955	7.14214	12.5555	11.3179	2.75774	2.39843	0.543984	0.539113	0.541549		35	5.788	6.60059	12.014	10.7763	2.21619	1.85688
36	7.90236	8.22299	14.5887	13.1762	2.75603	2.35389	0.544111	0.531995	0.538053		36	7.36431	7.68493	14.0506	12.6381	2.21798	1.81584
37	9.63983	9.95665	17.4516	15.8572	2.81507	2.3724	0.549652	0.532947	0.541299		37	9.09853	9.41535	16.9103	15.3159	2.27377	1.8311
38	11.4331	12.4501	22.0941	20.8133	2.96416	2.49566	0.546742	0.534352	0.540547		38	10.8925	11.9096	21.5536	20.2728	2.42361	1.95511
39	13.7362	15.9415	29.4498	27.6085	3.24865	2.78172	0.552377	0.551041	0.551709		39	13.1845	15.3898	28.8981	27.0568	2.69694	2.23001
40	17.5486	20.7342	38.5473	35.8512	3.65433	3.11208	0.573943	0.547212	0.560577		40	16.9881	20.1736	37.9868	35.2906	3.09375	2.5515
41	23.2041	27.2576	47.9641	45.0184	4.26312	3.59819	0.585088	0.573548	0.579318		41	22.6247	26.6783	47.3847	44.439	3.6838	3.01887
42	30.3923	35.177	57.1181	52.9978	5.03252	4.26501	0.598154	0.556853	0.577503		42	29.8148	34.5995	56.5406	52.4203	4.45502	3.6875
43	38.896	43.5902	62.3029	57.7665	5.93298	5.14792	0.638154	0.58769	0.612922		43	38.2831	42.9773	61.69	57.1536	5.32005	4.535
44	47.8752	51.3524	64.7259	60.8212	6.77572	6.05058	0.671092	0.624564	0.647828		44	47.2274	50.7046	64.0781	60.1733	6.1279	5.40276
45	54.8539	56.5674	64.0566	60.1687	7.27626	6.7883	0.731721	0.675975	0.703848		45	54.15	55.8635	63.3528	59.4648	6.57242	6.08446
46	58.7456	58.7209	58.6426	56.3454	7.46624	7.19064	0.842298	0.771126	0.806712		46	57.9389	57.9141	57.8358	55.5387	6.65953	6.38393
47	57.9601	58.618	53.5882	52.6014	7.61567	7.31834	1.00611	0.930228	0.968171		47	56.9919	57.6498	52.62	51.6333	6.6475	6.35017
48	58.8884	57.8732	45.7591	45.6767	7.71093	7.32153	1.28456	1.16644	1.2255		48	57.6629	56.6477	44.5336	44.4512	6.48543	6.09603
49	56.9971	56.1419	38.6899	34.3903	8.06047	7.63812	1.80697	1.64175	1.72436		49	55.2728	54.4175	36.9655	32.6659	6.33611	5.91376
50	53.8743	54.2362	38.438	29.9917	8.91819	8.46031	2.7582	2.71743	2.73781		50	51.1365	51.4984	35.7002	27.2539	6.18038	5.72249
51	51.0399	51.9452	35.0482	33.459	10.3015	9.9661	4.29823	4.62997	4.4641		51	46.5758	47.4811	30.5841	28.9949	5.83738	5.502
52	49.1018	50.4241	32.6459	29.7955	12.4522	12.9624	5.38698	7.74962	6.5683		52	42.5335	43.8558	26.0776	23.2272	5.88388	6.39413
53	47.7108	49.5005	29.9097	29.6168	13.6214	15.4196	5.35395	8.18306	6.76851		53	40.9423	42.732	23.1412	22.8483	6.85292	8.65114
54	44.0327	45.9392	26.9581	26.1073	13.175	14.704	5.11157	7.919	6.51528		54	37.5174	39.4239	20.4428	19.592	6.65971	8.18867
55	40.186	42.1077	24.6373	23.8528	12.8339	14.4631	4.84443	7.60245	6.22344		55	33.9626	35.8843	18.4139	17.6294	6.6105	8.23964
56	36.808	38.5341	23.3837	21.6788	12.3301	13.7114	4.58203	7.30308	5.94255		56	30.8655	32.5916	17.4412	15.7363	6.3875	7.76882
57	33.5285	34.9872	21.7979	20.0466	11.9064	12.9363	4.36993	6.92912	5.64953		57	27.879	29.3377	16.1484	14.3971	6.25687	7.28675
58	29.7046	31.6251	20.4612	19.167	11.36	12.4913	4.17968	6.70115	5.44042		58	24.2642	26.1847	15.0208	13.7266	5.9196	7.05084
59	27.1218	29.0224	19.8755	18.2222	11.1018	11.9712	3.94985	6.42863	5.18924		59	21.9326	23.8332	14.6862	13.033	5.91252	6.78193
60	25.1151	26.8748	19.2926	17.2467	10.8004	11.786	3.73582	6.11699	4.9264		60	20.1887	21.9484	14.3662	12.3203	5.87403	6.85956
61	22.8532	24.855	18.4905	16.5239	10.4844	11.5002	3.51072	5.85784	4.68428		61	18.1689	20.1707	13.8062	11.8396	5.80009	6.81594
62	21.1657	23.1013	17.9542	15.8157	10.5498	11.3506	3.29042	5.4927	4.39156		62	16.7741	18.7098	13.5626	11.4241	6.1582	6.95908
63	19.4594	21.4064	17.4465	15.149	10.4754	11.0661	3.04584	5.2039	4.12487		63	15.3345	17.2815	13.3216	11.0242	6.35056	6.94119
64	18.3781	20.1309	16.9535	14.533	10.6364	11.0111	2.78913	4.79231	3.79072		64	14.5874	16.3402	13.1628	10.7423	6.84569	7.22042
65	17.223	19.0735	16.4653	14.1281	11.0063	11.2102	2.55599	4.44308	3.49953		65	13.7234	15.5739	12.9658	10.6285	7.5068	7.71072
66	16.1201	17.9142	15.9895	13.5836	11.3885	11.2743	2.27998	4.08513	3.18256		66	12.9375	14.7317	12.8069	10.401	8.20596	8.09175
67	15.5385	17.1241	15.5275	13.0094	12.2873	11.7435	2.05768	3.71272	2.8852		67	12.6533	14.2389	12.6423	10.1242	9.40213	8.85826
68	14.8162	16.2288	15.051	12.4171	13.0339	11.9389	1.8366	3.31379	2.57519		68	12.241	13.6536	12.4758	9.84189	10.4587	9.3637
69	14.2222	15.7823	14.5095	12.0143	13.7295	12.117	1.60525	2.97927	2.29226		69	11.9299	13.49	12.2172	9.72204	11.4372	9.82473
70	13.9914	15.2256	13.7812	11.4601	14.5684	12.5707	1.3853	2.56308	1.97419		70	12.0172	13.2514	11.807	9.48592	12.5942	10.5965
71	13.9032	14.6923	13.1708	10.9076	14.9051	12.5649	1.19894	2.24074	1.71984		71	12.1833	12.9725	11.451	9.18779	13.1853	10.845
72	13.7555	14.3642	12.5976	10.4982	15.0767	12.5536	1.031	1.87869	1.45485		72	12.3006	12.9093	11.1428	9.04336	13.6219	11.0988
73	13.7409	14.1794	12.0778	10.1393	14.6153	12.5177	0.898522	1.55865	1.22859		73	12.5123	12.9508	10.8492	8.91075	13.3867	11.2891
74	13.9864	13.9459	11.5395	9.75652	14.5326	12.5208	0.762482	1.27235	1.01741		74	12.969	12.9284	10.522	8.73911	13.5152	11.5034
75	13.8268	13.8878	10.9076	9.3855	13.6481	12.277	0.662242	1.03086	0.846549		75	12.9802	13.0412	10.061	8.53895	12.8016	11.4305
76	14.2881	13.9792	10.4615	8.86997	13.1859	12.2587	0.593004	0.846164	0.719584		76	13.5686	13.2596	9.74189	8.15038	12.4663	11.5392
77	14.6034	14.0841	9.94223	8.40233	12.9057	12.1008	0.532104	0.704077	0.61809		77	13.9853	13.466	9.32414	7.78424	12.2876	11.4827
78	14.8259	14.0128	9.58681	7.94232	12.2693	11.8107	0.471831	0.587203	0.529517		78	14.2963	13.4833	9.05729	7.4128	11.7398	11.2812
79	14.6661	13.9919	9.06508	7.50908	11.4887	11.2868	0.474937	0.529371	0.502154		79	14.1639	13.4898	8.56293	7.00693	10.9866	10.7846
80	13.8599	13.6211	8.6281	7.03159	10.8102	10.6014	0.438341	0.477913	0.458127		80	13.4018	13.163	8.16998	6.57347	10.3521	10.1432

## Sheet: Experiment 3
Channel Melt A.SYPRO orange												Buffer subtracted
	WT	WT	D334A	D334A	D357A	D357A	Buffer	Buffer	Buffer avg			WT	WT	D334A	D334A	D357A	D357A
ID	1	2	3	4	5	6	7	8				1	2	3	4	5	6
Temp (℃)											Temp (℃)
25	6.29262	6.02448	9.97777	9.35238	3.06334	2.95502	0.608581	0.492984	0.550782		25	5.74183	5.4737	9.42698	8.8016	2.51256	2.40424
26	6.14143	5.73637	9.27563	8.68585	2.98281	2.83589	0.615048	0.475573	0.54531		26	5.59612	5.19106	8.73032	8.14054	2.4375	2.29058
27	5.97798	5.59843	8.79741	8.19878	2.9222	2.77028	0.614939	0.471122	0.54303		27	5.43495	5.0554	8.25438	7.65575	2.37917	2.22724
28	5.96241	5.47893	8.30951	7.76999	2.82719	2.71805	0.609242	0.483166	0.546204		28	5.41621	4.93272	7.7633	7.22379	2.28099	2.17184
29	5.88881	5.3872	7.97945	7.37507	2.73224	2.59204	0.606722	0.466708	0.536715		29	5.35209	4.85048	7.44274	6.83835	2.19552	2.05532
30	5.89202	5.15226	7.62554	6.84038	2.67419	2.49289	0.609774	0.479845	0.54481		30	5.34721	4.60745	7.08073	6.29558	2.12938	1.94808
31	5.95534	4.99001	7.31964	6.17919	2.54826	2.34602	0.597718	0.473411	0.535564		31	5.41978	4.45444	6.78407	5.64363	2.01269	1.81046
32	6.05325	4.772	7.02732	5.70522	2.45239	2.1597	0.595814	0.465635	0.530724		32	5.52253	4.24128	6.4966	5.1745	1.92167	1.62897
33	6.36465	5.14707	6.78404	5.6021	2.39567	2.06901	0.594012	0.478479	0.536246		33	5.8284	4.61083	6.2478	5.06585	1.85942	1.53276
34	6.88957	5.68738	6.51013	5.63941	2.31276	2.00516	0.596192	0.468452	0.532322		34	6.35724	5.15505	5.97781	5.10709	1.78044	1.47284
35	7.94397	5.93858	6.33936	5.89649	2.25498	1.99512	0.597747	0.457465	0.527606		35	7.41637	5.41097	5.81175	5.36889	1.72737	1.46751
36	9.29499	6.21691	6.57991	6.50579	2.2212	1.97431	0.596628	0.463162	0.529895		36	8.76509	5.68701	6.05001	5.9759	1.69131	1.44442
37	11.0675	7.24676	7.58326	7.71191	2.22858	2.0058	0.596519	0.475537	0.536028		37	10.5314	6.71074	7.04723	7.17588	1.69255	1.46977
38	13.7231	9.05841	9.57155	9.93003	2.27105	2.07271	0.61483	0.482694	0.548762		38	13.1743	8.50965	9.02279	9.38126	1.72229	1.52395
39	18.1107	11.2565	12.5154	12.651	2.37921	2.17431	0.605783	0.474992	0.540387		39	17.5703	10.7161	11.9751	12.1106	1.83882	1.63392
40	23.7263	14.4229	16.4114	16.3027	2.58016	2.39861	0.635538	0.476387	0.555962		40	23.1704	13.867	15.8554	15.7468	2.0242	1.84265
41	31.2867	19.18	20.7995	20.39	2.84164	2.67596	0.645075	0.497826	0.57145		41	30.7153	18.6086	20.228	19.8186	2.27019	2.10451
42	41.4353	25.3642	25.3693	24.5041	3.21778	3.11813	0.664581	0.509651	0.587116		42	40.8482	24.7771	24.7822	23.917	2.63066	2.53101
43	51.618	32.9474	29.2497	28.068	3.61094	3.60941	0.691561	0.535019	0.61329		43	51.0047	32.3341	28.6364	27.4547	2.99765	2.99612
44	61.435	42.4669	32.4376	30.5121	3.96724	4.04293	0.753185	0.572331	0.662758		44	60.7722	41.8042	31.7749	29.8493	3.30448	3.38017
45	68.6235	49.6592	33.9716	31.2143	4.24189	4.27151	0.82592	0.651887	0.738904		45	67.8846	48.9203	33.2327	30.4754	3.50299	3.53261
46	69.6326	55.4596	36.6355	31.284	4.39231	4.47191	0.948908	0.731111	0.840009		46	68.7926	54.6196	35.7955	30.444	3.5523	3.6319
47	71.9347	58.5912	36.9647	30.5829	4.45474	4.59057	1.11958	0.906738	1.01316		47	70.9215	57.578	35.9515	29.5697	3.44158	3.57741
48	70.0967	59.5082	34.8529	28.8607	4.65298	4.74532	1.29885	1.19173	1.24529		48	68.8514	58.2629	33.6076	27.6154	3.4077	3.50003
49	69.1832	58.897	33.4084	27.1451	5.14162	5.14992	1.61412	1.70301	1.65856		49	67.5246	57.2385	31.7499	25.4865	3.48306	3.49136
50	66.5255	57.9677	29.5853	26.2935	5.84584	5.98741	2.05801	2.70074	2.37937		50	64.1461	55.5883	27.2059	23.9142	3.46647	3.60803
51	64.195	56.4929	24.1405	23.2849	6.89532	7.55495	2.80226	4.45516	3.62871		51	60.5663	52.8642	20.5118	19.6562	3.2666	3.92623
52	62.9002	56.0621	20.2664	22.4843	8.29633	10.2311	3.39676	6.76115	5.07895		52	57.8212	50.9832	15.1875	17.4053	3.21738	5.15212
53	61.3395	55.5577	22.6112	20.2454	9.51036	11.8357	3.3596	7.22769	5.29365		53	56.0459	50.2641	17.3175	14.9517	4.21672	6.54201
54	57.6226	51.8451	19.2662	19.1306	9.3316	11.445	3.23012	6.98405	5.10709		54	52.5156	46.738	14.1591	14.0235	4.22451	6.33789
55	53.6878	47.8568	17.8829	16.8084	9.25896	11.1134	3.06544	6.73639	4.90091		55	48.7869	42.9558	12.982	11.9075	4.35804	6.21252
56	49.1772	43.323	15.9981	15.572	9.03389	10.6777	2.9471	6.46382	4.70546		56	44.4717	38.6175	11.2927	10.8666	4.32842	5.97221
57	44.6596	39.7104	15.4757	14.7421	8.92282	10.3506	2.8525	6.19775	4.52512		57	40.1345	35.1852	10.9506	10.217	4.3977	5.82551
58	41.3625	36.2989	14.4556	13.8973	8.80936	10.1127	2.71646	5.98437	4.35041		58	37.0121	31.9485	10.1052	9.54687	4.45895	5.76233
59	37.2264	32.6375	13.7815	13.1839	8.70782	9.77893	2.59512	5.728	4.16156		59	33.0648	28.476	9.61991	9.02234	4.54625	5.61737
60	34.2456	30.0775	13.2762	12.747	8.63203	9.72244	2.47654	5.44464	3.96059		60	30.285	26.1169	9.31563	8.78642	4.67144	5.76185
61	31.6188	27.6113	12.7661	12.3093	8.73861	9.49384	2.33899	5.17548	3.75723		61	27.8616	23.8541	9.0089	8.55211	4.98137	5.7366
62	29.1132	25.1229	12.2031	11.8647	8.94077	9.46171	2.20493	4.88242	3.54367		62	25.5695	21.5792	8.65948	8.32103	5.3971	5.91804
63	27.1348	23.49	11.9054	11.5744	9.31146	9.51212	2.06849	4.58264	3.32556		63	23.8093	20.1644	8.57988	8.24888	5.9859	6.18656
64	25.2143	21.8766	11.484	11.3324	9.88033	9.66986	1.95306	4.22187	3.08746		64	22.1269	18.7892	8.39658	8.2449	6.79287	6.5824
65	23.5292	20.3543	11.1839	10.9924	10.4372	10.002	1.81182	3.95608	2.88395		65	20.6452	17.4704	8.29998	8.10842	7.55322	7.11801
66	22.1049	19.1253	10.8002	10.7867	11.3464	10.3808	1.66558	3.56592	2.61575		66	19.4892	16.5096	8.18447	8.17099	8.73065	7.76507
67	20.9022	17.9021	10.5215	10.4509	12.5642	10.7722	1.52074	3.21436	2.36755		67	18.5346	15.5346	8.15398	8.08336	10.1966	8.40461
68	19.6997	16.868	10.1449	10.2728	13.8023	11.3273	1.37702	2.84276	2.10989		68	17.5899	14.7581	8.03496	8.16287	11.6924	9.21739
69	18.8059	15.9462	9.85463	10.0528	15.1947	11.8351	1.27769	2.52689	1.90229		69	16.9036	14.0439	7.95234	8.15054	13.2924	9.93282
70	18.227	15.1559	9.56507	9.85122	16.1606	12.3901	1.15734	2.15213	1.65474		70	16.5723	13.5012	7.91033	8.19649	14.5059	10.7354
71	17.6793	14.5299	9.26528	9.56817	16.3917	12.6051	1.03304	1.82895	1.43099		71	16.2483	13.099	7.83429	8.13718	14.9607	11.1741
72	17.2949	13.9592	9.04437	9.28501	16.1973	12.6713	0.941583	1.51522	1.2284		72	16.0665	12.7308	7.81597	8.0566	14.9689	11.4429
73	17.0606	13.6083	8.88369	8.91103	15.7502	12.3772	0.834974	1.23751	1.03624		73	16.0244	12.5721	7.84744	7.87479	14.714	11.3409
74	17.168	13.4844	8.68404	8.38893	14.7799	11.8679	0.756668	0.992345	0.874507		74	16.2935	12.6099	7.80953	7.51443	13.9054	10.9934
75	17.4191	13.9814	8.55879	7.77796	13.9843	11.5416	0.686002	0.805207	0.745604		75	16.6735	13.2358	7.81318	7.03235	13.2387	10.796
76	17.6474	14.4533	8.34567	7.14569	13.1526	11.2141	0.63205	0.650702	0.641376		76	17.006	13.812	7.70429	6.50431	12.5112	10.5727
77	17.8507	15.5332	7.94232	6.57582	12.4341	10.4458	0.575647	0.565601	0.570624		77	17.2801	14.9626	7.3717	6.00519	11.8635	9.87519
78	17.9398	16.2558	7.50979	6.10373	11.7277	9.9059	0.550029	0.488289	0.519159		78	17.4207	15.7367	6.99063	5.58457	11.2085	9.38674
79	17.8022	16.4175	7.02059	5.61532	10.9982	9.1274	0.516976	0.445182	0.481079		79	17.3211	15.9364	6.53951	5.13424	10.5171	8.64632
80	17.5121	16.2652	6.58645	5.2619	10.4278	8.6347	0.512586	0.419725	0.466155		80	17.0459	15.799	6.12029	4.79574	9.96166	8.16854

## Sheet: Tm calculations 1
	WT	WT	D334A	D334A	D357A 1	D357A 1	D357A 2	D357A 2
Boltzmann sigmoidal
Best-fit values
Bottom	6.797	6.077	11.75	11.73	2.174	1.942	7.715	7.525
Top	65.4	61.95	78.8	77.19	8.762	8.521	27.93	28.43
V50	42.01	42.18	39.93	40.13	42.44	42.46	65.68	65.86
Slope	1.837	1.85	1.621	1.627	1.397	1.35	2.089	2.077
95% CI (profile likelihood)
Bottom	6.317 to 7.270	5.552 to 6.591	10.92 to 12.56	11.18 to 12.28	1.958 to 2.359	1.750 to 2.111	7.434 to 7.981	7.155 to 7.867
Top	64.24 to 66.65	59.83 to 64.44	75.75 to 82.52	74.90 to 79.84	8.385 to 9.271	8.177 to 8.970	26.82 to 29.36	27.04 to 30.32
V50	41.88 to 42.15	41.98 to 42.42	39.72 to 40.18	39.97 to 40.31	42.21 to 42.71	42.25 to 42.70	65.38 to 66.05	65.50 to 66.31
Slope	1.720 to 1.962	1.690 to 2.026	1.454 to 1.811	1.508 to 1.758	1.192 to 1.661	1.165 to 1.579	1.868 to 2.346	1.816 to 2.394
Goodness of Fit
Degrees of Freedom	21	19	14	14	7	7	15	14
R squared	0.9991	0.9985	0.9985	0.9992	0.9986	0.9988	0.9983	0.9977
Sum of Squares	10.88	11.23	13.02	6.052	0.07667	0.06861	1.252	1.678
Sy.x	0.7197	0.7687	0.9645	0.6575	0.1047	0.099	0.2889	0.3462
Number of points
# of X values	56	56	56	56	56	56	56	56
# Y values analyzed	25	23	18	18	11	11	19	18

## Sheet: Tm calculations 2
	WT	WT	D334A	D334A	D357A 1	D357A 1	D357A 2	D357A 2
Boltzmann sigmoidal
Best-fit values
Bottom	5.174	4.877	9.708	8.508	2.186	1.748	5.576	6.61
Top	69.43	65.61	69.07	64.72	7.023	7.041	14.59	11.63
V50	42.85	42.02	40.11	40.1	42.1	42.79	67.66	67.62
Slope	1.95	1.901	1.529	1.562	1.38	1.557	1.994	1.966
95% CI (profile likelihood)
Bottom	4.758 to 5.580	4.467 to 5.278	8.950 to 10.42	7.903 to 9.081	2.083 to 2.282	1.625 to 1.855	5.290 to 5.811	6.354 to 6.812
Top	66.38 to 73.14	63.57 to 67.96	67.25 to 71.16	63.45 to 66.14	6.829 to 7.257	6.757 to 7.417	14.17 to 15.15	11.41 to 11.91
V50	42.62 to 43.13	41.85 to 42.21	39.98 to 40.25	40.01 to 40.20	41.93 to 42.29	42.58 to 43.05	67.44 to 67.91	67.33 to 67.92
Slope	1.814 to 2.100	1.783 to 2.029	1.416 to 1.655	1.475 to 1.657	1.230 to 1.556	1.378 to 1.776	1.770 to 2.275	1.680 to 2.338
Goodness of Fit
Degrees of Freedom	16	16	9	8	8	7	8	10
R squared	0.9993	0.9994	0.9995	0.9998	0.9991	0.9993	0.9993	0.9979
Sum of Squares	4.519	4.218	2.365	0.8516	0.03232	0.02157	0.06373	0.08845
Sy.x	0.5314	0.5134	0.5126	0.3263	0.06356	0.05551	0.08925	0.09405
Number of points
# of X values	56	56	56	56	56	56	56	56
# Y values analyzed	20	20	13	12	12	11	12	14

## Sheet: Tm calculations 3
	WT	WT	D334A	D334A	D357A 1	D357A 1	D357A 2	D357A 2
Boltzmann sigmoidal
Best-fit values
Bottom	5.834	4.831	4.466	4.673	1.659	1.44	4.368	5.402
Top	75.6	62.58	37.16	32.63	3.669	3.743	16.22	12.3
V50	41.9	43.04	41.14	40.68	42.07	42.08	66.94	67.49
Slope	1.729	1.742	1.766	1.616	1.306	1.247	1.994	2.2
95% CI (profile likelihood)
Bottom	4.866 to 6.765	4.114 to 5.519	3.603 to 5.227	4.275 to 5.047	1.621 to 1.694	1.391 to 1.486	4.114 to 4.601	5.159 to 5.597
Top	73.16 to 78.43	60.81 to 64.61	36.33 to 38.10	31.84 to 33.54	3.610 to 3.738	3.668 to 3.830	15.63 to 16.97	11.98 to 12.72
V50	41.71 to 42.11	42.87 to 43.21	40.99 to 41.29	40.55 to 40.82	41.95 to 42.20	41.94 to 42.22	66.66 to 67.27	67.27 to 67.75
Slope	1.569 to 1.908	1.603 to 1.895	1.612 to 1.943	1.499 to 1.746	1.193 to 1.435	1.121 to 1.391	1.756 to 2.278	1.959 to 2.507
Goodness of Fit
Degrees of Freedom	14	13	9	9	7	7	13	8
R squared	0.9987	0.9991	0.9994	0.9996	0.9995	0.9994	0.998	0.9994
Sum of Squares	14.21	5.97	1.034	0.5295	0.002712	0.004931	0.5457	0.02884
Sy.x	1.007	0.6777	0.339	0.2426	0.01968	0.02654	0.2049	0.06004
Number of points
# of X values	56	56	56	56	56	56	56	56
# Y values analyzed	18	17	13	13	11	11	17	12
