# Supplementary material for: Activation mechanism of PINK1
Source: Nature. 2021 Dec 21;602(7896):328–35. doi: 10.1038/s41586-021-04340-2 (PMC8828467; doi:10.1038/s41586-021-04340-2)
Supplement: Supplementary file 9 — Source Data Extended Data Fig. 9 [file 41586_2021_4340_MOESM9_ESM.xlsx]

## Sheet: newTrans
frame (1 frame/min)	time (min)	WT PINK1_OA	time (min)	PINK1 C387A_OA	time (min)	PINK1 kinase dead_OA	time (min)	PINK1 C166A_OA
time offset		1.91667		1.58333		2.18333		1.86667
never translocate		3		8		49		10
1	2.91667	0	2.58333	0	3.18333	0	2.86667	0
2	3.91667	0	3.58333	0	4.18333	0	3.86667	0
3	4.91667	0	4.58333	0	5.18333	0	4.86667	0
4	5.91667	0	5.58333	0	6.18333	0	5.86667	0
5	6.91667	0	6.58333	0	7.18333	0	6.86667	0
6	7.91667	0	7.58333	0	8.18333	0	7.86667	0
7	8.91667	0	8.58333	0	9.18333	0	8.86667	0
8	9.91667	0	9.58333	0	10.1833	0	9.86667	0
9	10.9167	0	10.5833	0	11.1833	0	10.8667	0
10	11.9167	1	11.5833	0	12.1833	0	11.8667	0
11	12.9167	0	12.5833	0	13.1833	0	12.8667	0
12	13.9167	2	13.5833	0	14.1833	0	13.8667	0
13	14.9167	4	14.5833	0	15.1833	0	14.8667	0
14	15.9167	13	15.5833	0	16.1833	0	15.8667	0
15	16.9167	6	16.5833	0	17.1833	0	16.8667	0
16	17.9167	3	17.5833	0	18.1833	0	17.8667	0
17	18.9167	6	18.5833	0	19.1833	0	18.8667	0
18	19.9167	7	19.5833	0	20.1833	0	19.8667	0
19	20.9167	2	20.5833	3	21.1833	0	20.8667	0
20	21.9167	4	21.5833	3	22.1833	0	21.8667	0
21	22.9167	7	22.5833	1	23.1833	0	22.8667	1
22	23.9167	4	23.5833	1	24.1833	0	23.8667	0
23	24.9167	2	24.5833	4	25.1833	0	24.8667	1
24	25.9167	1	25.5833	5	26.1833	0	25.8667	3
25	26.9167	2	26.5833	7	27.1833	0	26.8667	3
26	27.9167	0	27.5833	8	28.1833	0	27.8667	6
27	28.9167	1	28.5833	4	29.1833	0	28.8667	2
28	29.9167	0	29.5833	1	30.1833	0	29.8667	0
29	30.9167	2	30.5833	1	31.1833	0	30.8667	0
30	31.9167	0	31.5833	3	32.1833	0	31.8667	2
31	32.9167	0	32.5833	1	33.1833	0	32.8667	5
32	33.9167	1	33.5833	1	34.1833	0	33.8667	4
33	34.9167	0	34.5833	4	35.1833	0	34.8667	2
34	35.9167	0	35.5833	1	36.1833	0	35.8667	6
35	36.9167	0	36.5833	1	37.1833	0	36.8667	2
36	37.9167	0	37.5833	3	38.1833	0	37.8667	4
37	38.9167	0	38.5833	3	39.1833	0	38.8667	3
38	39.9167	0	39.5833	3	40.1833	0	39.8667	0
39	40.9167	1	40.5833	3	41.1833	0	40.8667	0
40	41.9167	0	41.5833	2	42.1833	0	41.8667	1
41	42.9167	0	42.5833	3	43.1833	0	42.8667	3
42	43.9167	0	43.5833	3	44.1833	0	43.8667	2
43	44.9167	0	44.5833	1	45.1833	0	44.8667	0
44	45.9167	0	45.5833	1	46.1833	0	45.8667	1
45	46.9167	0	46.5833	2	47.1833	0	46.8667	2
46	47.9167	0	47.5833	0	48.1833	0	47.8667	1
47	48.9167	0	48.5833	0	49.1833	0	48.8667	0
48	49.9167	0	49.5833	0	50.1833	0	49.8667	0
49	50.9167	0	50.5833	0	51.1833	0	50.8667	0
50	51.9167	0	51.5833	0	52.1833	0	51.8667	0
51	52.9167	0	52.5833	0	53.1833	0	52.8667	0
52	53.9167	0	53.5833	0	54.1833	0	53.8667	0
53	54.9167	0	54.5833	0	55.1833	0	54.8667	0
54	55.9167	0	55.5833	0	56.1833	0	55.8667	0
55	56.9167	0	56.5833	0	57.1833	0	56.8667	0
56	57.9167	0	57.5833	0	58.1833	0	57.8667	0
57	58.9167	0	58.5833	0	59.1833	0	58.8667	0
58	59.9167	0	59.5833	0	60.1833	0	59.8667	0
59	60.9167	0	60.5833	0	61.1833	0	60.8667	0

## Sheet: cumulative
PINK1 mutant		WT PINK1			PINK1 C387A			PINK1 Kinase dead			PINK1 C166A
frame (1 frame/min)	time (min)	WT PINK1_OA	normalized	time (min)	PINK1 C387A_OA	normalized	time (min)	PINK1 kinase dead_OA	normalized	time (min)	PINK1 C166A_OA	normalized
never translocate		3			8			49			10
1	2.91667	0	0	2.58333	0	0	3.18333	0	#DIV/0!	2.86667	0	0
2	3.91667	0	0	3.58333	0	0	4.18333	0	#DIV/0!	3.86667	0	0
3	4.91667	0	0	4.58333	0	0	5.18333	0	#DIV/0!	4.86667	0	0
4	5.91667	0	0	5.58333	0	0	6.18333	0	#DIV/0!	5.86667	0	0
5	6.91667	0	0	6.58333	0	0	7.18333	0	#DIV/0!	6.86667	0	0
6	7.91667	0	0	7.58333	0	0	8.18333	0	#DIV/0!	7.86667	0	0
7	8.91667	0	0	8.58333	0	0	9.18333	0	#DIV/0!	8.86667	0	0
8	9.91667	0	0	9.58333	0	0	10.1833	0	#DIV/0!	9.86667	0	0
9	10.9167	0	0	10.5833	0	0	11.1833	0	#DIV/0!	10.8667	0	0
10	11.9167	1	0.0144928	11.5833	0	0	12.1833	0	#DIV/0!	11.8667	0	0
11	12.9167	1	0.0144928	12.5833	0	0	13.1833	0	#DIV/0!	12.8667	0	0
12	13.9167	3	0.0434783	13.5833	0	0	14.1833	0	#DIV/0!	13.8667	0	0
13	14.9167	7	0.101449	14.5833	0	0	15.1833	0	#DIV/0!	14.8667	0	0
14	15.9167	20	0.289855	15.5833	0	0	16.1833	0	#DIV/0!	15.8667	0	0
15	16.9167	26	0.376812	16.5833	0	0	17.1833	0	#DIV/0!	16.8667	0	0
16	17.9167	29	0.42029	17.5833	0	0	18.1833	0	#DIV/0!	17.8667	0	0
17	18.9167	35	0.507246	18.5833	0	0	19.1833	0	#DIV/0!	18.8667	0	0
18	19.9167	42	0.608696	19.5833	0	0	20.1833	0	#DIV/0!	19.8667	0	0
19	20.9167	44	0.637681	20.5833	3	0.0410959	21.1833	0	#DIV/0!	20.8667	0	0
20	21.9167	48	0.695652	21.5833	6	0.0821918	22.1833	0	#DIV/0!	21.8667	0	0
21	22.9167	55	0.797101	22.5833	7	0.0958904	23.1833	0	#DIV/0!	22.8667	1	0.0185185
22	23.9167	59	0.855072	23.5833	8	0.109589	24.1833	0	#DIV/0!	23.8667	1	0.0185185
23	24.9167	61	0.884058	24.5833	12	0.164384	25.1833	0	#DIV/0!	24.8667	2	0.037037
24	25.9167	62	0.898551	25.5833	17	0.232877	26.1833	0	#DIV/0!	25.8667	5	0.0925926
25	26.9167	64	0.927536	26.5833	24	0.328767	27.1833	0	#DIV/0!	26.8667	8	0.148148
26	27.9167	64	0.927536	27.5833	32	0.438356	28.1833	0	#DIV/0!	27.8667	14	0.259259
27	28.9167	65	0.942029	28.5833	36	0.493151	29.1833	0	#DIV/0!	28.8667	16	0.296296
28	29.9167	65	0.942029	29.5833	37	0.506849	30.1833	0	#DIV/0!	29.8667	16	0.296296
29	30.9167	67	0.971014	30.5833	38	0.520548	31.1833	0	#DIV/0!	30.8667	16	0.296296
30	31.9167	67	0.971014	31.5833	41	0.561644	32.1833	0	#DIV/0!	31.8667	18	0.333333
31	32.9167	67	0.971014	32.5833	42	0.575342	33.1833	0	#DIV/0!	32.8667	23	0.425926
32	33.9167	68	0.985507	33.5833	43	0.589041	34.1833	0	#DIV/0!	33.8667	27	0.5
33	34.9167	68	0.985507	34.5833	47	0.643836	35.1833	0	#DIV/0!	34.8667	29	0.537037
34	35.9167	68	0.985507	35.5833	48	0.657534	36.1833	0	#DIV/0!	35.8667	35	0.648148
35	36.9167	68	0.985507	36.5833	49	0.671233	37.1833	0	#DIV/0!	36.8667	37	0.685185
36	37.9167	68	0.985507	37.5833	52	0.712329	38.1833	0	#DIV/0!	37.8667	41	0.759259
37	38.9167	68	0.985507	38.5833	55	0.753425	39.1833	0	#DIV/0!	38.8667	44	0.814815
38	39.9167	68	0.985507	39.5833	58	0.794521	40.1833	0	#DIV/0!	39.8667	44	0.814815
39	40.9167	69	1	40.5833	61	0.835616	41.1833	0	#DIV/0!	40.8667	44	0.814815
40	41.9167	69	1	41.5833	63	0.863014	42.1833	0	#DIV/0!	41.8667	45	0.833333
41	42.9167	69	1	42.5833	66	0.90411	43.1833	0	#DIV/0!	42.8667	48	0.888889
42	43.9167	69	1	43.5833	69	0.945205	44.1833	0	#DIV/0!	43.8667	50	0.925926
43	44.9167	69	1	44.5833	70	0.958904	45.1833	0	#DIV/0!	44.8667	50	0.925926
44	45.9167	69	1	45.5833	71	0.972603	46.1833	0	#DIV/0!	45.8667	51	0.944444
45	46.9167	69	1	46.5833	73	1	47.1833	0	#DIV/0!	46.8667	53	0.981481
46	47.9167	69	1	47.5833	73	1	48.1833	0	#DIV/0!	47.8667	54	1
47	48.9167	69	1	48.5833	73	1	49.1833	0	#DIV/0!	48.8667	54	1
48	49.9167	69	1	49.5833	73	1	50.1833	0	#DIV/0!	49.8667	54	1
49	50.9167	69	1	50.5833	73	1	51.1833	0	#DIV/0!	50.8667	54	1
50	51.9167	69	1	51.5833	73	1	52.1833	0	#DIV/0!	51.8667	54	1
51	52.9167	69	1	52.5833	73	1	53.1833	0	#DIV/0!	52.8667	54	1
52	53.9167	69	1	53.5833	73	1	54.1833	0	#DIV/0!	53.8667	54	1
53	54.9167	69	1	54.5833	73	1	55.1833	0	#DIV/0!	54.8667	54	1
54	55.9167	69	1	55.5833	73	1	56.1833	0	#DIV/0!	55.8667	54	1
55	56.9167	69	1	56.5833	73	1	57.1833	0	#DIV/0!	56.8667	54	1
56	57.9167	69	1	57.5833	73	1	58.1833	0	#DIV/0!	57.8667	54	1
57	58.9167	69	1	58.5833	73	1	59.1833	0	#DIV/0!	58.8667	54	1
58	59.9167	69	1	59.5833	73	1	60.1833	0	#DIV/0!	59.8667	54	1
59	60.9167	69	1	60.5833	73	1	61.1833	0	#DIV/0!	60.8667	54	1

## Sheet: fraction to trans
	WT PINK1_OA	PINK1 C387A_OA	PINK1 kinase dead_OA	PINK1 C166A_OA
never translocate	3	8	49	10
Total Cells	72	81	49	64
Parkin Translocation	69	73	0	54
Fraction Translocate	0.958333	0.901235	0	0.84375

## Sheet: curve fits for 50%trans
Linear fit the cumulative curves from the range of 20% to 80% of translocated cells
	N	slope	uncertainty	offset	uncertainty	t (min) at 50%	uncertainty
wt	69	0.07025	0.000704303	-0.8232	0.0137724	18.8356	0.367376
C387A	73	0.0273	0.000271803	-0.3079	0.00897299	29.5934	0.911368
C166A	64	0.05459	-0.000895979	-1.334	0.0301451	33.5959	0.9383
